# Supplementary material for: Classification of movie reviews using term frequency-inverse document frequency and optimized machine learning algorithms
Source: PeerJ Comput Sci. 2022 Mar 15;8:e914. doi: 10.7717/peerj-cs.914 (PMC9044332; doi:10.7717/peerj-cs.914)
Supplement: Supplemental Information 1 [file peerj-cs-08-914-s001.ipynb]

# %% [markdown]
## Loading the required modules

Let;s get started by loading all the required modules and defining all the constants and variables that we will be needing all throughout the notebook

# %% [code]
import os
import numpy as np
import tensorflow as tf
import matplotlib.pyplot as plt
import pandas as pd

from sklearn.feature_extraction.text import CountVectorizer
from sklearn.feature_extraction.text import TfidfVectorizer
from sklearn.feature_selection import SelectKBest
from sklearn.feature_selection import f_classif

from tensorflow.python.keras import models
from tensorflow.python.keras.layers import Dense
from tensorflow.python.keras.layers import Dropout

path = 'data/'

# %% [markdown]
## Load the Dataset

In this section, let's load the dataset and shuffle it so to make ready for analysis.

# %% [code]
import os
path='C:/Users/Zaid Naeem/Documents/final Anaconda/data/aclImdb/'

#path = 'C:\Users\Zaid Naeem\Documents\final Anaconda\data\aclImdb'
positiveFiles = [x for x in os.listdir(path+"train/pos/") if x.endswith(".txt")]
negativeFiles = [x for x in os.listdir(path+"train/neg/") if x.endswith(".txt")]
testFiles = [x for x in os.listdir(path+"test/") if x.endswith(".txt")]

# %% [code]
positiveReviews, negativeReviews, testReviews = [], [], []
for pfile in positiveFiles:
    with open(path+"train/pos/"+pfile, encoding="latin1") as f:
        positiveReviews.append(f.read())
for nfile in negativeFiles:
    with open(path+"train/neg/"+nfile, encoding="latin1") as f:
        negativeReviews.append(f.read())
for tfile in testFiles:
    with open(path+"test/"+tfile, encoding="latin1") as f:
        testReviews.append(f.read())

# %% [markdown]
Now, lets load the dataset and perform some analysis on the dataset!

# %% [code]
reviews = pd.concat([
    pd.DataFrame({"review":positiveReviews, "label":1, "file":positiveFiles}),
    pd.DataFrame({"review":negativeReviews, "label":0, "file":negativeFiles}),
    pd.DataFrame({"review":testReviews, "label":-1, "file":testFiles})
], ignore_index=True).sample(frac=1, random_state=1)
reviews.head()

# %% [markdown]
Okay, that's 25K samples in each train and test sets! Now, from here on we will do analysis only on the train set (we want no snooping bias!)

Alright, now we have `2` classes as we divided them, one for positive `1` and one for negetive `0`. Let's just verify that!

And let's also verify the number of samples that are present in each class.

# %% [code]
reviews.shape #to check columns and rows

# %% [code]
import matplotlib

import seaborn as sns

%matplotlib inline

# %% [code]
from matplotlib import pyplot
y = reviews["label"]
fig, ax = pyplot.subplots(figsize=(25,6))
ax.set_title("IMDB Reviews")
ax = sns.countplot(y,label="Count",ax=ax,order=reviews.label.value_counts().iloc[:15].index )     


# %% [code]


# %% [code]
data1=reviews.loc[reviews.label==1]
data0=reviews.loc[reviews.label==0]

# %% [code]
f=pd.concat([data1, data0]) 


# %% [code]
from matplotlib import pyplot
y = f["label"]
fig, ax = pyplot.subplots(figsize=(25,6))
ax.set_title("IMDB Reviews")
ax = sns.countplot(y,label="Count",ax=ax,order=f.label.value_counts().iloc[:15].index )   

# %% [markdown]
# Preprocessing 

# %% [code]
import re
import nltk
from nltk.corpus import stopwords
from nltk.stem.porter import PorterStemmer
from nltk.tokenize import word_tokenize 
from nltk.stem.lancaster import LancasterStemmer 
from nltk.stem import SnowballStemmer 
sb_stemmer = SnowballStemmer("english",) 
stop_words=set(stopwords.words('english'))
porter_stemmer = PorterStemmer()
fcorpus=[]
for i in range(0,len(f)):
    review = re.sub('[/(){}\[\]\|@!,;]', ' ',f['review'][i])
    tokens=nltk.word_tokenize(review)
    words=[tokens.lower() for tokens in tokens if tokens.isalpha()]
    word=[porter_stemmer.stem(wor) for wor in words]
    wor=[w for w in word if not w in stop_words]
    review=' '.join(wor)
    fcorpus.append(review)
fcorpus


# %% [code]
#Splitting dataset into training and testing sets
from sklearn.model_selection import train_test_split

X_train, X_test, y_train, y_test = train_test_split(fcorpus, f.label, test_size=0.25)

# %% [code]
X_train

# %% [markdown]
# BoW

# %% [code]
from sklearn.feature_extraction.text import CountVectorizer
vectorizer = CountVectorizer()
X_train_tf = vectorizer.fit_transform(X_train)
X_test_tf=vectorizer.transform(X_test)

# %% [code]
from sklearn.metrics import accuracy_score
from sklearn.metrics import classification_report
from sklearn.metrics import confusion_matrix

# %% [code]
from sklearn.tree import DecisionTreeClassifier
dt=DecisionTreeClassifier()
dtPre=dt.fit(X_train_tf, y_train).predict(X_test_tf)
accuracy_score(y_test,dtPre)


# %% [code]
from sklearn.ensemble import RandomForestClassifier
rfc=RandomForestClassifier(n_estimators=100,max_depth=50)
rfc1=rfc.fit(X_train_tf, y_train).predict(X_test_tf)
print(accuracy_score(y_test,rfc1))
print(classification_report(y_test,rfc1))

# %% [code]


# %% [code]
from sklearn.ensemble import RandomForestClassifier
rfc = RandomForestClassifier(n_estimators=300, random_state=40) 
rfc.fit(X_train_tf, y_train)
# calculate accuracy of class predictions
y_pred_class = rfc.predict(X_test_tf)
accuracy_score(y_test, y_pred_class)
#print(classification_report(y_test, y_pred_class))


# %% [code]
from sklearn.ensemble import GradientBoostingClassifier
from sklearn.model_selection import GridSearchCV
gbm = GradientBoostingClassifier(n_estimators=500, random_state=40) 
gbm.fit(X_train_tf, y_train)
# calculate accuracy of class predictions
y_pred_class = gbm.predict(X_test_tf)
accuracy_score(y_test, y_pred_class)
#print(classification_report(y_test, y_pred_class))

# %% [code]
from sklearn.model_selection import GridSearchCV
from sklearn import svm
parameters = {'kernel':('linear', 'rbf'), 'C':[1, 10]}
svc = svm.SVC(gamma="scale")
gs = GridSearchCV(svc, parameters, cv=5)
gs.fit(X_train_tf, y_train)
# calculate accuracy of class predictions
y_pred_class = gs.predict(X_test_tf)
accuracy_score(y_test, y_pred_class)
#print(classification_report(y_test, y_pred_class))

# %% [code]
