# Supplementary material for: Classification of movie reviews using term frequency-inverse document frequency and optimized machine learning algorithms
Source: PeerJ Comput Sci. 2022 Mar 15;8:e914. doi: 10.7717/peerj-cs.914 (PMC9044332; doi:10.7717/peerj-cs.914)
Supplement: Supplemental Information 2 [file peerj-cs-08-914-s002.ipynb]

# %% [markdown]
# IMDB Sentiments

## Introduction

This notebook follows the Text Classification guide from Google Machine Learning Guides.<br/>
This notebook contains all the code that the guide shows in the tutorial and not in its github repo. Hope this guide helps you as you follow the Text Classification guide.

Link to the Guide: https://developers.google.com/machine-learning/guides/text-classification/

In this notebook, we see how to perform sentiment analysis using IMDB Movie Reviews Dataset. We will classify reviews into `2` labels: _positive(`1`)_ and _negetive(`0`)_. And we will encode the data using tf-idf and feed into a Multi-layer Perceptron. We will use tensorflow, with Keras API.

# %% [markdown]
## Loading the required modules

Let;s get started by loading all the required modules and defining all the constants and variables that we will be needing all throughout the notebook

# %% [code]
import os
import numpy as np
import tensorflow as tf
import matplotlib.pyplot as plt
import pandas as pd

from sklearn.feature_extraction.text import CountVectorizer
from sklearn.feature_extraction.text import TfidfVectorizer
from sklearn.feature_selection import SelectKBest
from sklearn.feature_selection import f_classif

from tensorflow.python.keras import models
from tensorflow.python.keras.layers import Dense
from tensorflow.python.keras.layers import Dropout

path = 'data/'

# %% [markdown]
## Load the Dataset

In this section, let's load the dataset and shuffle it so to make ready for analysis.

# %% [code]
import os
path='C:/Users/Zaid Naeem/Documents/final Anaconda/data/aclImdb/'

#path = 'C:\Users\Zaid Naeem\Documents\final Anaconda\data\aclImdb'
positiveFiles = [x for x in os.listdir(path+"train/pos/") if x.endswith(".txt")]
negativeFiles = [x for x in os.listdir(path+"train/neg/") if x.endswith(".txt")]
testFiles = [x for x in os.listdir(path+"test/") if x.endswith(".txt")]

# %% [code]
positiveReviews, negativeReviews, testReviews = [], [], []
for pfile in positiveFiles:
    with open(path+"train/pos/"+pfile, encoding="latin1") as f:
        positiveReviews.append(f.read())
for nfile in negativeFiles:
    with open(path+"train/neg/"+nfile, encoding="latin1") as f:
        negativeReviews.append(f.read())
for tfile in testFiles:
    with open(path+"test/"+tfile, encoding="latin1") as f:
        testReviews.append(f.read())

# %% [markdown]
Now, lets load the dataset and perform some analysis on the dataset!

# %% [code]
reviews = pd.concat([
    pd.DataFrame({"review":positiveReviews, "label":1, "file":positiveFiles}),
    pd.DataFrame({"review":negativeReviews, "label":0, "file":negativeFiles}),
    pd.DataFrame({"review":testReviews, "label":-1, "file":testFiles})
], ignore_index=True).sample(frac=1, random_state=1)
reviews.head()

# %% [markdown]
Okay, that's 25K samples in each train and test sets! Now, from here on we will do analysis only on the train set (we want no snooping bias!)

Alright, now we have `2` classes as we divided them, one for positive `1` and one for negetive `0`. Let's just verify that!

And let's also verify the number of samples that are present in each class.

# %% [code]
reviews.shape #to check columns and rows

# %% [code]
import matplotlib

import seaborn as sns

%matplotlib inline

# %% [code]
from matplotlib import pyplot
y = reviews["label"]
fig, ax = pyplot.subplots(figsize=(25,6))
ax.set_title("IMDB Reviews")
ax = sns.countplot(y,label="Count",ax=ax,order=reviews.label.value_counts().iloc[:15].index )     


# %% [code]
data1=reviews.loc[reviews.label==1]
data0=reviews.loc[reviews.label==0]

# %% [code]
f=pd.concat([data1, data0]) 


# %% [code]
from matplotlib import pyplot
y = f["label"]
fig, ax = pyplot.subplots(figsize=(25,6))
ax.set_title("IMDB Reviews")
ax = sns.countplot(y,label="Count",ax=ax,order=f.label.value_counts().iloc[:15].index )   

# %% [code]


# %% [code]
import re
import nltk
from nltk.corpus import stopwords
from nltk.stem.porter import PorterStemmer
from nltk.tokenize import word_tokenize 
from nltk.stem.lancaster import LancasterStemmer 
from nltk.stem import SnowballStemmer 
sb_stemmer = SnowballStemmer("english",) 
stop_words=set(stopwords.words('english'))
porter_stemmer = PorterStemmer()
fcorpus=[]
for i in range(0,len(f)):
    review = re.sub('[/(){}\[\]\|@!,;]', ' ',f['review'][i])
    tokens=nltk.word_tokenize(review)
    words=[tokens.lower() for tokens in tokens if tokens.isalpha()]
    word=[porter_stemmer.stem(wor) for wor in words]
    wor=[w for w in word if not w in stop_words]
    review=' '.join(wor)
    fcorpus.append(review)
fcorpus


# %% [code]
#Splitting dataset into training and testing sets
from sklearn.model_selection import train_test_split

X_train, X_test, y_train, y_test = train_test_split(fcorpus, f.label, test_size=0.25)

# %% [code]
X_train

# %% [code]
from sklearn.feature_extraction.text import TfidfVectorizer
vectorizer = TfidfVectorizer()
X_train_tf = vectorizer.fit_transform(X_train)
X_test_tf=vectorizer.transform(X_test)

# %% [code]
from sklearn.pipeline import FeatureUnion
from sklearn.decomposition import PCA, TruncatedSVD
union = FeatureUnion([("pca", PCA(n_components=1000)),("svd", TruncatedSVD(n_components=1000))])
fcourp=union.fit_transform(X_train_tf.todense())  
fcourp

# %% [code]
from sklearn.metrics import accuracy_score
from sklearn.metrics import classification_report
from sklearn.metrics import confusion_matrix

# %% [code]
from sklearn.tree import DecisionTreeClassifier
dt=DecisionTreeClassifier()
dtPre=dt.fit(X_train_tf, y_train).predict(X_test_tf)
accuracy_score(y_test,dtPre)


# %% [code]
from sklearn.ensemble import RandomForestClassifier
rfc=RandomForestClassifier(n_estimators=100,max_depth=50)
rfc1=rfc.fit(X_train_tf, y_train).predict(X_test_tf)
print(accuracy_score(y_test,rfc1))
print(classification_report(y_test,rfc1))

# %% [code]


# %% [code]


# %% [code]


# %% [code]


# %% [code]
from sklearn.ensemble import RandomForestClassifier
rfc = RandomForestClassifier(n_estimators=300, random_state=40) 
rfc.fit(X_train_tf, y_train)
# calculate accuracy of class predictions
y_pred_class = rfc.predict(X_test_tf)
accuracy_score(y_test, y_pred_class)
#print(classification_report(y_test, y_pred_class))


# %% [code]
from sklearn.ensemble import GradientBoostingClassifier
from sklearn.model_selection import GridSearchCV
gbm = GradientBoostingClassifier(n_estimators=500, random_state=40) 
gbm.fit(X_train_tf, y_train)
# calculate accuracy of class predictions
y_pred_class = gbm.predict(X_test_tf)
accuracy_score(y_test, y_pred_class)
#print(classification_report(y_test, y_pred_class))

# %% [code]
from sklearn.model_selection import GridSearchCV
from sklearn import svm
parameters = {'kernel':('linear', 'rbf'), 'C':[1, 10]}
svc = svm.SVC(gamma="scale")
gs = GridSearchCV(svc, parameters, cv=5)
gs.fit(X_train_tf, y_train)
# calculate accuracy of class predictions
y_pred_class = gs.predict(X_test_tf)
accuracy_score(y_test, y_pred_class)
#print(classification_report(y_test, y_pred_class))

# %% [code]
