# Supplementary material for: Classification of movie reviews using term frequency-inverse document frequency and optimized machine learning algorithms
Source: PeerJ Comput Sci. 2022 Mar 15;8:e914. doi: 10.7717/peerj-cs.914 (PMC9044332; doi:10.7717/peerj-cs.914)
Supplement: Supplemental Information 3 [file peerj-cs-08-914-s003.ipynb]

# %% [code]
#Libraries for the 
import os
import pandas as pd


# %% [code]


# %% [code]
data=pd.read_csv("PreprocessReview.csv")

# %% [code]
data[:2]

# %% [code]
# number of tweets in CSV file
len(data)

# %% [code]


# %% [code]
# textblob library to extract the polarity score to find sentiments

import nltk
from textblob import  TextBlob
data['TextBlob Score']=""
data['TextBlob Sentiment']=""
#df2 = pd.DataFrame(columns=['text', 'sentiment', 'score'])
data['cleanText']=data['cleanText'].astype(str)
for i in range(len(data)):
    sentiment = TextBlob(data['cleanText'][i])
    a=sentiment.sentiment.polarity
    #df2.loc[i] = [data['cleanText'][i]]+[str(0)]+ [a]
    data["TextBlob Score"][i]=a

for i in range(len(data)):
    if(data['TextBlob Score'][i]>0):
        data['TextBlob Sentiment'][i]="Positive"
    elif(data['TextBlob Score'][i]==0):
        data['TextBlob Sentiment'][i]="Neutral"
    else:
        data['TextBlob Sentiment'][i]="Negative"

# %% [code]
#Positve negative extraction

# %% [code]
data5=data.loc[data['TextBlob Sentiment'] == "Positive"]
print(len(data5))
data4=data.loc[data['TextBlob Sentiment'] == "Negative"]
print(len(data4))

# %% [code]
dataF=data5.append(data4,ignore_index = True) 

# %% [code]
from collections import Counter
Counter( dataF['TextBlob Sentiment'])

# %% [markdown]
Supervised machine leanring approach start from **here**

# %% [code]
#Data Splitting into training and testing sets for machine leanring models
from sklearn.model_selection import train_test_split
X_train, X_test, y_train, y_test = train_test_split(data["cleanText"],data['label'],test_size=0.25,shuffle=True)

# %% [code]
from sklearn.metrics import accuracy_score
from sklearn.metrics import classification_report
from sklearn.metrics import confusion_matrix

# %% [code]


# %% [code]


# %% [code]
#TF-IDF features 
from sklearn.feature_extraction.text import TfidfVectorizer
vectorizer = TfidfVectorizer(max_features=5000)
X = vectorizer.fit_transform(X_train)
y = vectorizer.transform(X_test)

# %% [code]
#TF-IDF features 
from sklearn.feature_extraction.text import CountVectorizer
vectorizer = CountVectorizer(max_features=5000)
X = vectorizer.fit_transform(X_train)
y = vectorizer.transform(X_test)

# %% [code]
#Glove features 
from zeugma.embeddings import EmbeddingTransformer
glove = EmbeddingTransformer('glove')
X = glove.fit_transform(X_train)
y = glove.transform(X_test)

# %% [code]


# %% [code]


# %% [code]


# %% [code]
#Decsion tree machine leanirng models
from sklearn.tree import DecisionTreeClassifier
dt=DecisionTreeClassifier(max_depth=50)
dtPre=dt.fit(X, y_train).predict(y)
print(accuracy_score(y_test,dtPre))
print(classification_report(y_test,dtPre))
print(confusion_matrix(y_test,dtPre))

# %% [code]
#Random forest machine leanring models
from sklearn.ensemble import RandomForestClassifier
rfc = RandomForestClassifier(n_estimators=300, random_state=2,max_depth=300) 
rfc.fit(X, y_train)
# calculate accuracy of class predictions
y_pred_class = rfc.predict(y)
print(accuracy_score(y_test, y_pred_class))
print(classification_report(y_test, y_pred_class))
print(confusion_matrix(y_test, y_pred_class))

# %% [code]
#Random forest machine leanring models
from sklearn.ensemble import GradientBoostingClassifier
rfc = GradientBoostingClassifier(n_estimators=50, learning_rate=0.2,max_depth=50, random_state=0)
rfc.fit(X, y_train)
# calculate accuracy of class predictions
y_pred_class = rfc.predict(y)
print(accuracy_score(y_test, y_pred_class))
print(classification_report(y_test, y_pred_class))
print(confusion_matrix(y_test, y_pred_class))

# %% [code]
from sklearn.svm import SVC
print("SVC")
svm = SVC(kernel='linear', C=1.0)
svm.fit(X, y_train)
y_pred_class = svm.predict(y)
print(accuracy_score(y_test, y_pred_class))
print(classification_report(y_test, y_pred_class))
print(confusion_matrix(y_test, y_pred_class))

# %% [code]


# %% [markdown]
# Word2Vec

# %% [code]
from sklearn.model_selection import train_test_split
from gensim.models import Word2Vec
from sklearn import preprocessing
lab_enc = preprocessing.LabelEncoder()
lab_enc.fit(data['label'])
newdata=data
tokenized_data = newdata['cleanText'].apply(lambda x: x.split())
model_w2v = Word2Vec( tokenized_data, vector_size=2000,window=10, min_count=2,sg = 1, hs = 0, negative = 10, workers= 2, seed = 34)
model_w2v.train(tokenized_data, total_examples= len(newdata['cleanText']), epochs=20)
def word_vector(tokens, size):
    vec = np.zeros(size).reshape((1, size))
    count = 0.
    for word in tokens:
        try:
            vec += model_w2v.wv[word].reshape((1, size))
            count += 1.
        except KeyError:
            continue
    if count != 0:
        vec /= count
        return vec
wordvec_arrays = np.zeros((len(tokenized_data), 2000))
for i in range(len(tokenized_data)):
    wordvec_arrays[i,:] = word_vector(tokenized_data[i], 2000)
data_feature_3 = pd.DataFrame(wordvec_arrays)
df_tex = data_feature_3
df_sen = lab_enc.transform(data['label'])
X, y, y_train, y_test = train_test_split(df_tex, df_sen, test_size=0.25, random_state=2, stratify=df_sen)
y_train = y_train

# %% [code]


# %% [code]


# %% [code]


# %% [code]


# %% [code]


# %% [code]


# %% [code]
#Logistic regression for machine leanring
from sklearn.linear_model import LogisticRegression
Lr = LogisticRegression(solver="sag",multi_class="ovr",C=1.0)
Lr.fit(X, y_train)
y_pred_class = Lr.predict(y)
print(accuracy_score(y_test, y_pred_class))
print(classification_report(y_test, y_pred_class))
print(confusion_matrix(y_test, y_pred_class))

# %% [code]
import numpy as np
from sklearn.ensemble import RandomForestClassifier, VotingClassifier
svm = SVC(kernel='linear',C=1.0)
Lr = LogisticRegression(solver="sag",multi_class="ovr",C=1.0)
er = VotingClassifier([('rf', svm),('etc', Lr)],voting="hard")

x=er.fit(X, y_train)

y_pred_class = er.predict(y)
print(classification_report(y_test,y_pred_class))
print(confusion_matrix(y_test,y_pred_class))


# %% [code]


# %% [code]


# %% [code]


# %% [code]


# %% [code]
from collections import Counter
Counter(data["label"])

# %% [code]
import numpy as np # linear algebra

import pandas as pd # data processing, CSV file I/O (e.g. pd.read_csv)
import matplotlib.pyplot as plt
# Input data files are available in the "../input/" directory.
# For example, running this (by clicking run or pressing Shift+Enter) will list the files in the input directory

import os
import glob
import cv2
import tensorflow as tf
from keras import layers
from keras.layers import Dropout , Input, Add, Dense, Activation, ZeroPadding2D, BatchNormalization, Flatten, Conv2D, AveragePooling2D, MaxPooling2D, GlobalMaxPooling2D
from keras.models import Model, load_model
from keras.initializers import glorot_uniform
from sklearn.model_selection import train_test_split
import keras.backend as K
from sklearn.utils import shuffle
# importing all necessary libraries to run the code
import re,string
import numpy as np
import pandas as pd
import keras_metrics
import tensorflow.keras
import matplotlib.pyplot as plt
from nltk.corpus import stopwords
from keras.models import Sequential
from sklearn.model_selection import train_test_split
from keras.layers import Dense, Flatten, LSTM, Conv1D, MaxPooling1D, Dropout, Activation,Embedding
# using the variable sw to hold all stopwords that are in English
sw = stopwords.words('english')

# %% [code]
from keras import optimizers
import tensorflow.keras
tokenizer = tensorflow.keras.preprocessing.text.Tokenizer(num_words=5000, lower=True,split=' ',filters='!"#$%&()*+,-./:;<=>?@[\\]^_`{|}~\t\n')
tokenizer.fit_on_texts(dataF["cleanText"].values)
#print(tokenizer.word_index)  # To see the dicstionary
X = tokenizer.texts_to_sequences(dataF["cleanText"].values)
X = tensorflow.keras.preprocessing.sequence.pad_sequences(X)
#Deep Learning Network Structure
model_conv = Sequential()
model_conv.add(Embedding(5000,100, input_length=X.shape[1]))
model_conv.add(Dropout(0.5))
model_conv.add(LSTM(100))
model_conv.add(Dense(2, activation='softmax'))
model_conv.compile(loss='binary_crossentropy', optimizer='adam',   metrics=['accuracy','mae','mse',keras_metrics.precision(), keras_metrics.recall(),keras_metrics.f1_score()])
#Y = data.Reviewer_Score
Y = pd.get_dummies(dataF['TextBlob Sentiment']).values

X_train, X_valid, Y_train, Y_valid = train_test_split(X,Y, test_size = 0.25, random_state =2)
batch_size=128
#Here we train the Network.

pred=model_conv.fit(X_train, Y_train, batch_size =batch_size, epochs =100, verbose =2,validation_data=(X_valid,Y_valid))
pred

# %% [code]
rounded_predictions = model_conv.predict_classes(X_valid, batch_size=128, verbose=0)
rounded_labels=np.argmax(Y_valid, axis=1)
print(classification_report(rounded_labels,rounded_predictions))
print(confusion_matrix(rounded_labels,rounded_predictions))

# %% [code]
from keras.layers import Dense, Flatten, LSTM, Conv1D, MaxPooling1D, Dropout, Activation,Embedding
from keras.models import Sequential
model_conv = Sequential()
model_conv.add(Embedding(5000, 100, input_length=X.shape[1]))
model_conv.add(Conv1D(128, 2, activation='relu'))
model_conv.add(MaxPooling1D(pool_size=2))
model_conv.add(LSTM(100))
model_conv.add(Dense(2, activation='softmax'))
model_conv.compile(loss='binary_crossentropy', optimizer='adam',    metrics=['accuracy'])
pred=model_conv.fit(X_train, Y_train, batch_size =batch_size, epochs =100, verbose =2,validation_data=(X_valid,Y_valid))
pred

# %% [code]
rounded_predictions = model_conv.predict_classes(X_valid, batch_size=128, verbose=0)
rounded_labels=np.argmax(Y_valid, axis=1)
print(classification_report(rounded_labels,rounded_predictions))
print(confusion_matrix(rounded_labels,rounded_predictions))

# %% [code]


# %% [code]


# %% [code]
from keras import optimizers
#Deep Learning Network Structure
model_conv = Sequential()
model_conv.add(Embedding(5000,100, input_length=X.shape[1]))
model_conv.add(Dropout(0.5))
model_conv.add(layers.GRU(256, return_sequences=True))
model_conv.add(layers.SimpleRNN(128))
model_conv.add(Dense(2, activation='softmax'))
model_conv.compile(loss='binary_crossentropy', optimizer='adam',metrics=['accuracy','mae','mse',keras_metrics.precision(), keras_metrics.recall(),keras_metrics.f1_score()])
batch_size=16
X_train, X_valid, Y_train, Y_valid = train_test_split(X,Y, test_size = 0.1)
#Here we train the Network.
pred=model_conv.fit(X_train, Y_train, batch_size =batch_size, epochs =100, verbose =2,validation_data=(X_valid,Y_valid))
pred

# %% [code]
rounded_predictions = model_conv.predict_classes(X_valid, batch_size=128, verbose=0)
rounded_labels=np.argmax(Y_valid, axis=1)
print(classification_report(rounded_labels,rounded_predictions))
print(confusion_matrix(rounded_labels,rounded_predictions))

# %% [code]


# %% [markdown]
# TF-IDF On Sample Data

# %% [code]


# %% [code]
a=["gwyneth paltrow absolute great movie","own movie number movie didnt like choice do", "wish show would come back tel"]

# %% [code]
from sklearn.feature_extraction.text import CountVectorizer
vectorizer1 = CountVectorizer(max_features=500)
X_train_tf1 = vectorizer1.fit_transform(a)
df1 = pd.DataFrame(X_train_tf1.toarray(), columns=vectorizer1.get_feature_names())
df1

# %% [code]


# %% [code]
from sklearn.feature_extraction.text import TfidfVectorizer
vectorizer1 = TfidfVectorizer(max_features=500)
X_train_tf1 = vectorizer1.fit_transform(a)
df1 = pd.DataFrame(X_train_tf1.toarray(), columns=vectorizer1.get_feature_names())
df1

# %% [markdown]
# T Test

# %% [code]
# t-test
from math import sqrt
from numpy.random import seed
from numpy.random import randn
from numpy import mean
from scipy.stats import t

# function for calculating the t-test for two dependent samples
def dependent_ttest(data1, data2, alpha):
	# calculate means
	mean1, mean2 = mean(data1), mean(data2)
	# number of paired samples
	n = len(data1)
	# sum squared difference between observations
	d1 = sum([(data1[i]-data2[i])**2 for i in range(n)])
	# sum difference between observations
	d2 = sum([data1[i]-data2[i] for i in range(n)])
	# standard deviation of the difference between means
	sd = sqrt((d1 - (d2**2 / n)) / (n - 1))
	# standard error of the difference between the means
	sed = sd / sqrt(n)
	# calculate the t statistic
	t_stat = (mean1 - mean2) / sed
	# degrees of freedom
	df = n - 1
	# calculate the critical value
	cv = t.ppf(1.0 - alpha, df)
	# calculate the p-value
	p = (1.0 - t.cdf(abs(t_stat), df)) * 2.0
	# return everything
	return t_stat, df, cv, p

# seed the random number generator
seed(1)


data1 = [0.92, 0.92, 0.88, 0.90, 0.96, 0.78, 0.87, 0.94, 0.82, 0.88]
data2 = [0.89, 0.88, 0.90, 0.89, 0.90, 0.88, 0.89, 0.89, 0.89, 0.89]
data3 = [0.92, 0.92, 0.88, 0.90, 0.96, 0.78, 0.87, 0.94, 0.82, 0.88]


# calculate the t test
alpha =0.5
t_stat, df, cv, p = dependent_ttest(data1, data2, alpha)
print('t=%.3f, df=%d' % (t_stat, df))
# interpret via critical value
if abs(t_stat) <= cv:
	print('Accept null hypothesis that the means are equal.')
else:
	print('Reject the null hypothesis that the means are not equal.')


# %% [code]


# %% [code]
